# Supplementary material for: Impact of Personal Protective Equipment on Out-of-Hospital Cardiac Arrest Resuscitation in Coronavirus Pandemic
Source: Medicina (Kaunas). 2021 Nov 24;57(12):1291. doi: 10.3390/medicina57121291 (PMC8708039; doi:10.3390/medicina57121291)
Supplement: Supplementary file 1 [file medicina-57-01291-s001.zip]

Archive with 1 entries (1 files):
- medicina-1463347-supplementary.pdf
